# Supplementary material for: Chromosome splitting of Plasmodium berghei using the CRISPR/Cas9 system
Source: PLoS One. 2022 Feb 24;17(2):e0260176. doi: 10.1371/journal.pone.0260176 (PMC8870493; doi:10.1371/journal.pone.0260176)
Supplement: S1 Table — (XLSX) [file pone.0260176.s001.xlsx]

## Sheet: Sheet1
S1 Table: Oligonucleotides used in this study.
sgRNA cloning
Oligo Name	Sequence (5' to 3')	Decription
0111600-gRNA-F	TATTGAAGATACGTTCCACCATTC	For gRNA targeting PBANKA_0111600
0111600-gRNA-R	AAACGAATGGTGGAACGTATCTTC	For gRNA targeting PBANKA_0111600
0105300-gRNA-F	TATTGAGAGAGTGAAGAAGTTGGG	For gRNA targeting PBANKA_0105300
0105300-gRNA-R	AAACCCCAACTTCTTCACTCTCTC	For gRNA targeting PBANKA_0105300
Construction of plasmid with donor DNA template (Lowercase indicate In-Fusion tag)
Oligo Name	Sequence (5' to 3')	Decription
0111600-LH-F	atcgataccgtcgacGTAAACTCCATCATCATTTCCATTATTTTG	For left homology region to generate split-Ch1-1116
0111600-LH-R	tggcggccgctcgagTCTACAGCTAGCTTAATATTCTTTGATAAC	For left homology region to generate split-Ch1-1116
0111600-RH-F	tattattggtattttGCATTTAAAACTTTTAAAGAAATTGTAGTTTC	For right homology region to generate split-Ch1-1116
0111600-RH-R	ttggtcgaggtcgacCTATACTGTTCATAACTTATTTCAGTCTTTTG	For right homology region to generate split-Ch1-1116
0105300-LH-F	ttggtcgaggtcgacCATTCCTTTGTTATAAATTAGGTCG	For left homology region to generate split-Ch1-1053
0105300-LH-R	tattattggtattttCAATAACAAATGTAATAATGGTGATACAC	For left homology region to generate split-Ch1-1053
0105300-RH-F	tcgttatcatggtcaTCAAGATCACAATTAACTTCTTCGA	For right homology region to generate split-Ch1-1053
0105300-RH-R	agctccaccgcggtggtcgacGAAAGAAATGATATAGTTAATACTCACG	For right homology region to generate split-Ch1-1053
Probe DNA for Southern blotting
Oligo Name	Sequence (5' to 3')	Decription
1049-probe-F	CTGATGCAGATACAAGTGACGATG	For 1049_probe
1049-probe-R	CTCTTATCCCGATCCCTATTTCTATC	For 1049_probe
1125-probe-F	GTGAGGAATAGTTATTTTTAACATTGATAATATAGGGG	For 1125_probe
1125-probe-R	CGAATTCTGCAGATATCCATCACACTGG	For 1125_probe
Tel-F	GGGCCATTCTCATGAAGAATATC	For amplification of vector backbone sequence as probe DNA to detect de novo telomere
Tel-R	CAGATATCCATCACACTGAGC	For amplification of vector backbone sequence as probe DNA to detect de novo telomere
Genotyping
Oligo Name	Sequence (5' to 3')	Decription
wt1	GTATCTCGATTATTTTGGCGTAAC	Forward primer to detect wild-type PBANKA_0111600
wt2	CCCTGTTAAATTTGTTTATGGGTTC	Reverse primer to detect wild-type PBANKA_0111600
L1	CTTCACCAATATTTTCCGAAATAGC	Forward primer to detect Ch1-1116-L in split-Ch1-1116
L2	GCTTAAGGGCGAATTCTGC	Reverse primer to detect Ch1-1116-L in split-Ch1-1116
R1	GGAGGGATCTAGAGAGCTTTC	Forward primer to detect Ch1-1116-R in split-Ch1-1116
R2	AATTGTATAGCTGTGTGTTTGATC	Reverse primer to detect Ch1-1116-R in split-Ch1-1116
wt3	ACCGATTTCTTTAATGTATTTATTTCGG	Forward primer to detect wild-type PBANKA_0105300
wt4	ACAGATGAAAATATTGAGAAAGAAAACC	Reverse primer to detect wild-type PBANKA_0105300
L3	GGATTTCTGATGAAATAACTGATGGC	Forward primer to detect Ch1-1053-L in split-Ch1-1053
L4	GGAGGGATCTAGAGAGCTTTC	Reverse primer to detect Ch1-1053-L in split-Ch1-1053
R3	CCTGAACCGGGATTTCGTT	Forward primer to detect Ch1-1053-R in split-Ch1-1053
R4	TGTGAAAACACATTAAATAAAACAGGGG	Reverse primer to detect Ch1-1053-R in split-Ch1-1053
